# Supplementary material for: Aspartate deficiency amplifies cGAS-STING signaling in antitumor immunity
Source: J Clin Invest. 2026 Jun 1;136(11):e199716. doi: 10.1172/JCI199716 (PMC13221234; doi:10.1172/JCI199716)
Supplement: Supporting data values [file jci-136-199716-s025.xlsx]

## Sheet: Figure 1C
IFNb
hrs	Mock			AOA			HT-DNA			HT-DNA+AOA
2	1	1.30606	0.797368	10.4517	1.4879	3.01301	146.023	151.82	149.747	568.493	528.268	656.868
4	1.02599	1.01285	0.544221	2.12699	3.38996	3.69954	652.136	1016.97	632.995	1432.38	2118.68	1805.33
6	1.43646	0.802969	0.886706	4.90684	5.31731	5.88302	429.801	511.496	445.99	1440.32	1641.89	1267.3
CXCL10
hrs	Mock			AOA			HT-DNA			HT-DNA+AOA
2	0.65688	0.999993	1.00582	1.00137	1.25498	0.94494	5.7991	5.54298	5.07917	16.4357	15.296	14.6275
4	0.700507	0.60919	0.601591	0.486837	1.42504	1.19176	185.574	206.465	165.881	193.286	235.946	209.977
6	0.41951	0.529043	0.468836	3.17205	3.12029	2.73201	433.406	457.141	385.729	864.539	636.724	820.429

## Sheet: Figure 1D
Ccl5
hrs	Mock			AOA			DMXAA			DMXAA+AOA
2	1.06472	0.884096	0.999996	0.855085	0.534766	0.673067	7.16243	6.21941	8.35134	17.2728	21.3122	19.0803
4	0.668308	1.01026	1.15737	0.736678	1.16127	0.546441	194.832	193.493	213.428	787.906	893.392	779.224
6	1.51854	1.54223	1.24452	1.18991	1.23671	0.760438	698.698	771.91	681.665	1961.21	2474.92	2875.68
Cxcl10
hrs	Mock			AOA			DMXAA			DMXAA+AOA
2	0.956635	0.999984	1.36228	1.76756	1.79805	1.70261	78.5067	50.3952	69.8187	260.73	217.283	243.315
4	1.27186	1.05732	1.08255	2.51086	2.59542	3.43282	465.652	673.408	435.116	1845.96	1525.35	1796.32
6	1.33051	2.34352	1.0622	3.58994	4.014	4.05942	681.994	588.212	537.741	2443.76	2701.29	2499.15

## Sheet: Figure 1E
Ifnb
hrs	Mock			AOA			cGAMP			cGAMP+AOA
2	1	0.301126	4	0.42	0.162167	4	18.778	2.76548	4	110.6	27.7057	4
4	0.515	0.302369	4	1.211	0.470789	4	17.24	5.20411	4	836.883	209.194	4
6	0.652	0.313511	4	1.179	0.250759	4	9.481	1.28193	4	837.377	159.007	4
Cxcl10
hrs	Mock			AOA			HT-DNA			HT-DNA+AOA
2	1	0.200222	4	4.239	0.620963	4	46.873	5.1232	4	116.449	22.7304	4
4	1.14	0.120672	4	7.74	1.09283	4	100.883	13.7864	4	533.693	132.614	4
6	1.144	0.123059	4	8.319	0.63349	4	79.059	16.9595	4	811.859	150.752	4
	Mean	SEM	N	Mean	SEM	N	Mean	SEM	N	Mean	SEM	N

## Sheet: Figure 1L
IFNb
	siNC			siGOT2+GPT2
Mock	0.460524	0.999992	0.266811	2.73957	1.83759	1.46812
HT-DNA	168.452	132.352	156.958	425.543	427.186	471.604
CXCL10
	siNC			siGOT2+GPT2
Mock	0.999963	0.954753	0.999499	2.16625	2.22679	2.4019
HT-DNA	64.5771	65.6438	55.7019	173.418	206.735	181.882

## Sheet: Figure 2A
	Creatine	Leucine-isoleucine	Glutamine	Histidine	glutamate	Citrate-isocitrate	Alanine	Taurine	Threonine	Methionine	Tryptophan	Serine	α-ketoglutarate	Tyrosine	Malate	Adenine	Adenosine	Lactate	Nicotinamide	Creatinine	Fumarate	Valine	Citrulline	Lysine	Purine	Cytosine	Aspartate	Asparagine	N-carbamoyl-L.aspartate	Succinate	Arginine	Cysteine	Guanine	Arginino-succinate	Ornithine	Uric acid	Xanthine
Mock	0	0	0	0	0	0	0	0	0	0	0	0	0	0	0	0	0	0	0	0	0	0	0	0	0	0	0	0	0	0	0	0	0	0	0	0	0
AOA	-0.242284	0.079616	-0.247691	0.0107808	0.69731	-0.505772	-0.41763	0.175903	-0.590394	-0.299957	-0.165726	0.381445	-0.231385	-0.451716	-0.750127	-1.82234	-1.06667	-0.880822	-1.04971	-0.947585	-0.685388	-0.182423	0.158536	0.41109	-0.229492	-0.154438	-3.31694	-5.35094	-1.43314	-0.618418	0.793688	1.318	-0.414497	-0.711622	0.00076548	-0.720957	-0.870316
HT-DNA	0.243961	0.250896	0.367961	0.167486	0.219968	-0.591557	0.193534	0.478685	-0.0736656	0.178658	0.404443	1.31002	0.116997	-0.266797	0.898816	-0.570948	-0.971786	-0.440907	-1.65518	-1.36736	1.01033	-0.423894	-0.483659	0.293263	0.281902	0.473018	0.460902	-0.279083	-0.330848	-0.149177	3.32904	0.833498	0.0182337	0.0703441	0.237955	-0.437152	-1.06157
HT-DNA+AOA	-0.0842676	0.390653	0.327693	0.548246	1.00301	-0.273936	-0.227223	0.576365	-0.0839054	0.337659	0.266146	0.901878	0.202587	0.0061746	-0.785508	-1.48478	-0.31359	-1.23445	-1.63278	-1.3768	-0.667207	0.080604	0.869595	0.843198	0.196144	-0.0929381	-2.55138	-2.75029	-1.30891	-1.15508	1.62715	1.1053	-0.091493	-0.398162	0.182316	-1.28578	-1.74757

## Sheet: Figure 2B
Ifnb																		(+Asp)
Mock			AOA			AOA+Asp			HT-DNA			HT-DNA+AOA			HT-DNA+AOA+Asp
1.20876	0.99997	0.204935	2.46561	1.57643	1.77246	1.85927	1.21113		26.0086	21.5255	16.8492	174.419	224.522	255.608	17.2124	7.63775	16.7208
Cxcl10
Mock			AOA			AOA+Asp			HT-DNA			HT-DNA+AOA			HT-DNA+AOA+Asp
1.01466	0.728615	0.999423	2.12542	2.12858	2.3949	0.574966	0.50597	0.511082	567.151	694.648	493.17	3830.94	2118.1	2350.75	646.478	576.886	580.034
Ccl5
Mock			AOA			AOA+Asp			HT-DNA			HT-DNA+AOA			HT-DNA+AOA+Asp
1.48324	0.739003	0.999945	0.90107	1.04925	0.893709	0.438223	0.430356	0.396214	718.613	727.056	721.002	4279.63	2507.13	3313.49	687.004	731.034	685.032
Ifnb																		(+Asn)
Mock			AOA			AOA+Asp			HT-DNA			HT-DNA+AOA			HT-DNA+AOA+Asp
0.999998			0.942169	2.27412	1.43088	1.81628	0.994864	1.07168	22.5656	17.6428	15.037	156.567	133.802	159.952	148.333	181.691	134.158
Cxcl10
Mock			AOA			AOA+Asp			HT-DNA			HT-DNA+AOA			HT-DNA+AOA+Asp
0.98395	1.28196	0.999999	4.10851	3.6674	4.0359	3.61506	4.53437	4.23186	1064.2	825.402	958.708	3509.69	3469.83	2802.87	3626.82	3998.31	3308.36
Ccl5
Mock			AOA			AOA+Asp			HT-DNA			HT-DNA+AOA			HT-DNA+AOA+Asp
0.769111	0.999984	0.539786	1.11083	1.99777	1.47796	1.12672	2.61155	1.93082	811.786	1021.13	915.873	3145.09	3332.6	3084.43	3466.77	3366.71	3970.6

## Sheet: Figure 3_x0009__x0009__x0009__x0009__x0009__x0009__x0009__x0009__x0009_C
	CTRL			13C-Asp(6hr)			AOA+13C-Asp(6hr)
Ala	0	0	0	0	0	0	0	0	0
Ser	0	0	0	0	0	0	0	0	0
Pro	0	0	0	0	0	0	0	0	0
Thr	0	0	0	0	0	0	0	0	0
Asn	0	0	0	8	8	9	10	4	11
Asp	0	0	0	14	16	13	93	100	79
Glu	0	0	0	1	1	1	1	1	1
His	0	1	0	0	0	0	0	0	0
Arg	0	0	0	0	0	0	0	0	0
Gln	0	0	0	0	0	0	0	0	0
Succinate	0	0	0	1	0	1	0	0	0
Malate	1	0	0	9	10	14	10	6	12
Citrate	0	3	0	0	1	0	0	0	0
α-KG	0	0	0	0	0	0	0	0	0
pyruvate	0	0	0	0	0	0	0	0	0
Lactate	1	0	0	0	0	1	0	0	0
Taurine	0	0	0	0	0	0	0	0	0
Creatine	0	0	0	0	0	0	0	0	0
Xanthine	0	0	0	0	0	0	0	0	0
Inosine	0	0	0	0	0	0	0	0	0
Glutathione	2	0	1	0	1	0	1	1	1
Cyclic ADP-ribose	0	0	0	0	0	0	0	0	0
NAD	0	0	0	0	0	0	0	0	0
NADP	0	0	0	0	0	0	0	0	0
Citrulline	0	0	0	0	0	0	0	0	0
Argininosuccinicacid	0	0	0	0	0	0	0	0	0

## Sheet: Figure 3_x0009__x0009__x0009__x0009__x0009__x0009__x0009__x0009__x0009_D
	M+0			M+1			M+2			M+3			M+4
Ala	100	100	100	0	0	0	0	0	0	0	0	0	0	0	0
Ser	100	100	100	0	0	0	0	0	0	0	0	0	0	0	0
Pro	100	100	100	0	0	0	0	0	0	0	0	0	0	0	0
Thr	100	100	100	0	0	0	0	0	0	0	0	0	0	0	0
Asn	97	97	99	0	0	0	0	0	0	0	0	0	3	3	1
Asp	71	69	75	0	0	0	0	0	0	0	0	0	29	31	25
Glu	100	100	100	0	0	0	0	0	0	0	0	0	0	0	0
His	100	100	100	0	0	0	0	0	0	0	0	0	0	0	0
Arg	100	100	100	0	0	0	0	0	0	0	0	0	0	0	0
Gln	100	100	100	0	0	0	0	0	0	0	0	0	0	0	0
Succinate	100	100	100	0	0	0	0	0	0	0	0	0	0	0	0
Malate	98	96	96	0	0	0	0	0	0	0	0	0	2	4	4
Citrate	100	100	100	0	0	0	0	0	0	0	0	0	0	0	0
α-KG	100	100	100	0	0	0	0	0	0	0	0	0	0	0	0

## Sheet: Figure 3E
Relative level of N-carbamoyl-aspartate
Mock			HT-DNA			HT-DNA+AOA			HT-DNA+AOA+Asp
1	0.981242	0.976506	0.774079	0.73101	0.851054	0.391783	0.394948	0.407198	0.948118	0.706785	0.543474

## Sheet: Figure 3F
	Mock-1	Mock-2	Mock-3	HT-DNA-1	HT-DNA-2	HT-DNA-3	HT-DNA+AOA-1	HT-DNA+AOA-2	HT-DNA+AOA-3	HT-DNA+AOA+Asp-1	HT-DNA+AOA+Asp-2	HT-DNA+AOA+Asp-3
Asp	0.180705	8.84899e-08	-0.0953954	0.196281	0.30701	0.246259	-3.76011	-3.96829	-3.82318	1.71547	1.7957	1.79601
dTMP	0.268453	1.28536e-05	-0.578373	0.462358	0.801701	0.882299	-0.0449275	-0.531227	-0.047177	0.437859	0.0177783	0.28353
dATP	-0.0334286	0.0265485	3.31131e-07	0.501611	0.646671	0.666176	-0.458458	-0.61239	-0.427066	0.102694	-0.129155	0.0734582
dGTP	-0.0572018	8.62561e-09	0.0881745	0.287202	0.412557	0.404722	-0.372615	-0.543915	-0.362016	0.0158846	-0.139786	0.0348599
dCTP	1.16406e-06	0.0921351	0.152788	0.658272	0.72105	0.745091	-2.68376	-3.10227	-3.09848	0.761407	0.591287	0.863954
UMP	2.00788e-08	0.0666609	0.0221843	0.104667	0.0508409	0.116006	-0.0132414	-0.252683	0.00230703	0.112025	-0.105366	0.0344439
UDP	-0.437441	-5.43626e-08	0.27365	0.284098	0.156596	0.401668	-0.108487	-0.296735	-0.399296	0.762028	0.613384	0.792459
UTP	7.41024e-09	-0.0753996	0.170482	0.704803	0.578343	0.857917	-1.07989	-1.49207	-1.26095	0.818228	0.756592	0.93218
CMP	-4.58371e-08	0.041656	-0.0754373	-0.130212	-0.0209654	-0.0564631	-0.419509	-0.621575	-0.479653	0.0794546	-0.0751267	0.0178563
CDP	0.101841	3.41925e-07	0.0191548	0.356597	0.47156	0.372477	-0.696381	-0.71915	-0.72723	0.749018	0.528681	0.667043
CTP	5.10283e-08	-0.0810456	0.135736	0.552723	0.63494	0.655066	-1.02512	-1.28617	-1.2183	0.477043	0.292916	0.407224
AMP	8.29081e-09	-0.183614	-0.625034	-0.336296	-0.442175	-0.242513	-0.112418	-0.116679	-0.145576	0.0354349	-0.00936501	0.160572
ADP	0.107129	5.83936e-09	-0.0786838	0.121972	0.267702	0.23882	-0.0507678	-0.138705	-0.103899	0.140352	0.0327939	0.0770246
ATP	8.7673e-09	-0.0453849	0.0358604	0.296735	0.330607	0.382541	-0.620757	-0.801755	-0.540621	-0.291588	-0.335016	-0.309465
GMP	0.238591	7.13723e-07	-0.0373899	-0.0360997	0.214913	0.00237694	1.23357	1.28629	1.13866	0.215266	0.28173	0.51251
GTP	-0.0846725	1.5581e-07	0.233505	0.351465	0.395065	0.477013	0.476384	0.415673	0.663429	0.487088	0.331489	0.413379
GDP	0.116262	2.01425e-07	-0.0468542	0.00924636	0.231546	0.0625948	0.885322	0.823253	1.06846	0.513025	0.456053	0.473718
TTP	-0.298217	4.67745e-07	0.132098	0.628557	0.632442	0.721675	-1.37214	-1.75408	-1.42558	0.189873	0.0388837	0.454462
IMP	-0.0175103	7.85208e-08	0.105681	-0.454167	-0.638237	-0.397741	-0.175721	-0.148722	-0.16114	-0.028149	-0.317887	-0.0570869

[truncated: 122 more sheets: Figure 3H, Figure 3I, Figure 3J, Figure 4B, Figure 4D, Figure 4E, Figure 4I, Figure 5A, Figure 5B, Figure 6A, Figure 6B, Figure 6C, Figure 6D, Figure 6E, Figure 6F, Figure 6G, Figure 6H, Figure 6I, Figure 6J, Figure 6K …]
